# Supplementary material for: Common Methylenetetrahydrofolate Reductase Polymorphism MTHFR 677C>T (rs1801133), Plasma Homocysteine, and Non-Valvular Atrial Fibrillation in Overweight/Obese Patients: Causality Indicated by Mediation and One-Sample Mendelian Randomization Analysis
Source: Diagnostics (Basel). 2025 Nov 12;15(22):2870. doi: 10.3390/diagnostics15222870 (PMC12651033; doi:10.3390/diagnostics15222870)
Supplement: Supplementary file 1 [file diagnostics-15-02870-s001.zip]

Archive with 1 entries (1 files):
- diagnostics-3921087-supplementary.pdf
